# Supplementary material for: The Role of Ammonia-Oxidizing Archaea During Cycling and Animal Introduction in a Newly Commissioned Saltwater Aquarium
Source: Animals (Basel). 2025 May 16;15(10):1446. doi: 10.3390/ani15101446 (PMC12108315; doi:10.3390/ani15101446)
Supplement: Supplementary file 1 [file animals-15-01446-s001.zip]

Archive with 6 entries (6 files):
- FigureS1.png
- __MACOSX/._FigureS1.png
- __MACOSX/._TableS2.docx
- __MACOSX/._TableS3.docx
- TableS2.pdf
- TableS3.pdf
